# Supplementary material for: New Generation of MOF-Monoliths Based on Metal Foams
Source: Molecules. 2022 Mar 18;27(6):1968. doi: 10.3390/molecules27061968 (PMC8955634; doi:10.3390/molecules27061968)
Supplement: Supplementary file 1 [file molecules-27-01968-s001.zip]

Archive with 1 entries (1 files):
- molecules-1614136-supplementary.pdf
